# Supplementary material for: A globally threatened shark, Carcharias taurus, shows no population decline in South Africa
Source: Sci Rep. 2020 Oct 21;10:17959. doi: 10.1038/s41598-020-75044-2 (PMC7578018; doi:10.1038/s41598-020-75044-2)
Supplement: Supplementary file 1 — Supplementary Information 1. [file 41598_2020_75044_MOESM1_ESM.txt]

Ctaurus_allsamples
Ct182
Ct417
Ct655
Cta45-109
Ct243
Ct432
Cta45-93
Ctaur2
Ctaur3
Ctaur4
Ctaur10
Ctaur11
Pop
1 ,	409445	336428	200220	266286	241249	290294	411427	270274	244248	218221	147156	245251							
2 , 	409437	396420	188188	286186	249257	282322	407415	286290	228280	227227	159159	236236							
3 , 	429465	404408	184224	270282	233237	290294	411419	290290	236248	212221	159159	233242							
4 ,	409469	400404	192216	274294	257257	282282	415415	262294	236248	215224	156180	230248							
5 ,	425461	400432	184224	278286	241257	290294	403415	302314	240264	212212	156162	248251							
6 , 	421437	380380	180216	254294	249257	294298	403407	258298	248256	221224	156159	245251							
7 ,	409445	380384	176180	278290	237241	298298	407411	270282	248260	218218	156156	248251							
8 ,	409465	396428	184224	286286	237237	286286	407419	294322	200260	224224	156174	245248							
9 ,	429437	328396	180184	270286	241249	294302	407411	282298	252260	212227	156159	248251							
10 ,	429437	384428	192196	274282	241249	290294	411419	286322	200248	218221	156156	000000							
11 ,	409437	388432	184188	270282	237237	286302	407415	278290	240280	209221	159159	248254							
12 , 	429433	388412	184216	262286	233253	290302	411411	286298	236244	221224	156162	248251							
13 ,	409441	396440	208216	286290	237237	298306	407407	282322	248252	209227	156156	236251							
14 ,	409469	384400	184184	270274	237237	294302	415419	282314	240244	218221	156156	245248							
15 ,	429433	380388	180192	270298	249265	310322	411419	306306	256260	221236	147180	251254							
16 ,	409429	328328	184192	282290	237257	266286	407419	294326	248252	221221	159174	245254							
17 ,	445445	400404	176224	262302	237241	294310	415427	270286	224256	212218	156159	239248							
18 ,	409413	332368	216220	270302	237253	278294	407423	286330	240252	218224	147156	248251							
19 ,	417473	368436	184192	262262	237237	290298	415419	298306	196248	221224	159159	248254							
20 ,	457465	380428	184184	290294	245249	286298	403411	286294	196244	215227	156159	248251							
21 ,	437437	412440	176184	262278	237253	282294	403411	262302	244256	221221	156159	245254							
22 ,	429437	400424	184192	270286	257257	298306	403411	294302	196248	218221	156156	248251							
23 ,	409437	408436	192192	298306	237245	238246	415427	286310	244248	212212	156159	242245							
24 ,	425445	328396	196224	294302	237249	294298	403419	282306	196240	221224	156156	242251							
25 ,	449457	392392	176188	262286	237253	294306	419419	278310	196240	218221	147156	245251							
26 ,	429461	388420	180212	290294	253257	302314	415423	290306	248268	218227	156156	248248							
27 ,	425433	408440	184188	266270	237245	294298	415419	278298	260264	212221	150156	254254							
28 ,	429433	332424	184192	266270	233253	278322	411415	286302	248256	209215	147147	245248							
29 ,	409437	392440	180184	258298	249253	250254	403415	302330	200244	218221	156159	236251							
30 ,	437437	332380	180224	286322	237237	298298	399419	254274	236236	191191	153171	000000							
31 ,	433433	404404	192216	282286	237253	294306	411419	270290	220260	221227	147156	248251							
32 ,	413437	328388	184188	278286	237257	294306	415419	274290	196248	221221	156159	245251							
33 ,	437441	384388	172216	262278	253257	254258	411419	282302	248256	218221	156159	242251							
34 ,	461465	420420	192224	282286	257257	258282	411419	266290	236236	212218	150156	236254							
35 ,	433449	384396	184216	262298	233253	234254	407415	286306	252260	221230	147147	248254							
36 ,	437469	400408	192216	266294	241253	242254	411411	294306	228228	215221	156156	248248							
37 ,	409421	408420	188196	278290	253257	282306	411415	282298	244248	200221	156159	245248							
38 ,	437449	392400	176180	262298	237241	298302	403403	290298	236236	218221	156156	248251							
39 ,	425449	328396	184188	286298	241245	242246	411411	266266	248256	209221	156156	239248							
40 ,	409437	000000	180192	274286	237257	290314	403403	290294	248248	218230	147183	248248							
41 ,	429469	400404	184216	282302	241257	286314	415415	266294	196236	212218	156159	236251							
42 ,	409429	408428	184184	250286	237257	274290	411419	270318	244272	212221	156162	242248							
43 ,	413437	412436	180224	258294	249249	294298	407419	286326	228260	221221	156156	248251							
44 ,	409465	408408	188192	278282	245253	258270	415419	274298	256268	000000	150156	236254							
45 ,	433433	404420	188196	270290	237249	286290	407419	286310	216244	212230	156159	248248							
46 ,	409457	332408	192192	278286	237237	294298	403403	278306	240256	221224	156159	251254							
47 ,	409437	412428	180192	282286	237237	286302	407415	298302	240248	221221	150156	242248							
48 ,	409461	328380	184212	270294	237257	298322	415415	282310	248264	218227	156156	254254							
49 ,	417417	392420	188192	286306	233257	286286	419419	310314	228248	221224	156156	248251							
50 ,	417417	328380	184216	278294	237257	278294	407415	294306	232248	209221	156183	248248							
51 ,	433469	372468	184216	278294	233237	302314	407407	318318	224260	221233	156162	245251							
52 ,	425437	376404	192192	278278	249253	298306	411411	286322	256260	212221	153156	248254							
53 ,	409409	328420	180216	290298	241253	298318	411415	310318	196256	218221	159159	239239							
54 ,	433441	388404	192192	286298	233249	306330	407411	282290	252264	212233	156159	239239							
55 ,	449465	332408	188192	270278	241249	286318	407411	266294	248264	212230	156159	254254							
56 ,	409413	380428	184192	282298	249249	298314	411415	286298	196228	221221	156159	248251							
57 ,	425429	328372	192192	278282	249253	302390	411411	290294	248252	221221	156156	248251							
58 ,	425437	404420	180192	278278	249249	298306	411415	286286	196260	212221	150153	236248							
59 ,	417433	436436	184192	286294	253257	294366	407411	306322	228228	221221	156177	248251							
60 ,	413461	388404	216216	278302	241249	294310	419419	306226	240244	221233	156159	248251							
61 ,	457461	380436	184188	282294	249253	282306	411415	282306	236252	221227	156156	236236							
62 ,	437449	328380	176192	286290	237257	286366	415427	282298	248260	215221	156159	251254							
63 ,	433465	392396	184188	282294	237237	290310	407411	262294	228252	221233	147156	251251							
64 ,	409417	408416	192216	282294	000000	274302	000000	270310	252256	221221	156183	242248							
65 ,	445465	384400	184188	262278	241257	286298	403407	258286	196252	212218	156156	248251							
66 ,	433469	388400	184216	262278	233249	302310	403411	282302	248264	221224	156174	248251							
67 ,	429473	380388	180184	270298	237249	298298	411419	286310	240248	221221	156165	251251							
68 ,	421465	376396	184224	278286	237237	298306	411415	298302	200252	215221	156174	248251							
69 ,	437437	332392	180180	270286	249253	302306	407411	282306	220252	218221	147162	248248							
70 ,  	425437	400404	180184	278290	237241	294314	419419	286294	244256	218221	156156	245245							
71 ,	433453	392428	188192	286290	241257	306310	411419	298306	236260	221221	156156	236251							
72 ,	437469	388436	184192	262286	237237	286294	407411	270286	196248	221227	156159	251254							
73 ,	449461	400404	188224	282286	237253	290310	411419	270290	196228	209221	156156	245251							
74 ,	413449	412428	184184	266294	237241	298298	407411	290298	196252	212218	156159	245251							
75 ,	413433	328404	204208	282282	233249	302370	411411	270290	248256	221221	147156	236251							
76 ,	409421	388396	192220	294294	237237	282286	411415	270314	256256	221233	156159	245251							
77 ,	425445	428436	184220	286294	241257	286306	403411	270290	000000	221230	156156	251251							
78 ,	425445	412424	180188	282294	237249	294302	407411	294326	240256	218224	156156	251251							
79 ,	417445	328396	176184	282290	245249	298302	407431	258290	220260	212221	156159	248248							
80 ,	409461	380392	180200	258282	245249	294294	403419	282290	196244	212233	147156	239251							
81 ,	449449	448448	192196	278290	249257	302302	411411	290318	248260	218221	156156	248251							
82 ,	429429	436436	184216	278290	237237	278294	000000	286306	244252	209221	156183	251251							
83 ,	445465	332392	188192	262286	249257	290310	415419	282298	228252	197197	156156	236248							
84 ,	445445	392444	184188	290298	233249	286298	403411	294306	244252	212221	156162	245248							
85 ,	409425	388436	184216	286286	249249	286318	411427	262302	220228	218218	147156	245251							
86 ,	445445	384396	184216	262294	245249	278294	411415	278290	252256	209221	159162	245257							
87 ,	433441	388404	192192	286298	241253	306330	407411	282290	252264	218221	156159	239239							
88 ,	437437	392396	180184	266282	237245	298310	415415	278290	244248	221224	156156	248251							
89 ,	437437	392400	192216	278294	237261	294302	411415	290330	256260	218224	156156	248251							
90 ,	437469	404424	180216	282286	237237	298330	407419	270286	228260	218221	156159	254254							
91 ,	417433	392400	184220	266298	241245	298298	403407	290294	256256	221221	156159	251257							
92 ,	429433	380416	180184	286290	237241	294318	411411	278306	196260	221221	156156	245251							
93 ,	437445	396408	184184	262294	241257	242258	407411	286294	248252	218227	159159	236251							
94 ,	445465	392404	220224	282290	237253	278294	415419	286290	196248	212218	156159	254254							
95 ,	445461	400412	180184	282298	237257	298302	407431	282298	196260	209221	156159	239248							
96 ,	433433	388400	192224	274282	237241	290298	411423	298326	232244	218221	156165	239245							
97 ,	409465	424436	212220	270286	245265	278314	419423	290334	200236	218224	156156	248254							
98 ,	437441	388412	192192	278294	241257	290298	411411	318326	196252	209212	156156	245245							
99 ,	437445	384420	184192	270286	237245	286314	419419	282302	240256	218221	156156	242254							
100 ,	425445	380404	180192	266286	237261	282302	415419	294314	248256	224230	156159	236248							
101 ,	417437	384404	192192	286294	237257	282310	407415	278294	244252	221221	150183	239251							
102 ,	409465	396400	216220	258286	233249	298314	407419	274330	228244	221233	156174	245251							
103 ,	417473	388444	184216	282294	237241	282298	415427	290322	244260	209233	159159	251254							
104 ,	445465	384396	184196	278282	237237	286302	407411	306306	244248	218221	156156	248248							
105 ,	429461	404436	176192	282290	245249	294294	415415	282294	240252	221230	156156	236245							
106 ,	429461	400448	192224	270290	233249	282294	411411	270286	240248	215221	147150	245248							
107 ,	433441	396444	184184	270298	237245	286302	407415	282282	240248	221233	159162	236248							
108 ,	413425	388428	188216	254262	249249	294390	407411	270322	256260	209227	147156	251254							
109 ,	437441	400424	192196	270282	237237	306310	403411	278294	248256	212233	156159	251254							
110 ,	425445	392404	192224	282302	237261	286298	415427	266294	200232	212221	147156	239248							
111 ,	409413	388392	192216	282286	237241	290290	407411	278306	216256	218236	156162	251251							
112 ,	449449	384392	192216	262306	241253	294322	423423	262278	244248	203218	150156	239248							
113 ,	409449	400432	184220	294298	249253	294294	419419	278282	228244	218218	156159	248251							
114 ,	413465	384388	184216	282286	257257	290294	407411	298314	196256	221227	156156	251251							
115 ,	409437	384436	180184	266278	241257	290310	411415	290306	252256	215227	156156	239245							
116 ,	429445	404404	184196	282294	249253	290302	407411	286298	236252	224227	150159	245245							
117 ,	441465	388396	184184	278278	245257	286302	407407	298306	256260	218224	147174	239248							
118 ,	425437	388432	184188	282302	253257	282294	407411	278326	216228	212218	159183	245248							
119 ,	437473	380436	180184	286302	237253	286306	407419	266282	224236	221221	156156	251254							
120 , 	437457	384400	184188	282290	237257	282306	403411	286310	252260	218221	147156	248254							
121 ,	437473	380392	184192	278278	233237	290294	411415	290306	236252	221230	156159	236254							
122 ,	433453	404420	184188	270290	241261	298302	407415	274310	196200	212221	147159	245248							
123 ,	425441	408428	184184	270286	237237	294294	407415	266298	260264	212224	156156	239254							
124 ,	437449	400400	180192	270278	253257	298302	407411	286310	244248	212218	156159	245251							
125 ,	409429	328388	188224	254286	237249	294298	411415	294302	228236	218227	147156	239251							
126 ,	409437	380380	188192	270286	237253	290310	411427	278290	256260	221221	156156	257260							
127 ,	409429	388416	184192	274282	241249	294302	411415	286294	228260	212221	153156	233251							
128 ,	401465	384388	192224	294294	241253	286294	411411	270330	252256	212218	156156	242251							
129 ,	401449	368384	180184	286302	249253	282294	411415	286290	252252	224224	156156	248254							
130 ,	417437	388400	180220	278286	241253	294298	411411	290298	256256	212230	156156	245245							
131 ,	437449	380396	184192	246282	237261	294318	403411	290310	248272	209221	147159	248272							
132 ,	429437	396436	196216	278302	249261	278310	411431	294294	244248	218221	156159	254254							
133 ,	413421	388432	180184	262266	233237	298306	411415	306330	200248	209212	147147	239248							
134 ,	433445	392408	188216	270282	249257	290294	407411	282302	228236	221233	156156	245248							
135 ,	413461	416420	192192	278282	253257	000000	415419	298302	212228	212227	147159	248254							
136 ,	409437	400428	200220	266294	241257	290302	411419	270286	260260	221233	147156	251251							
137 ,	429461	404412	184184	278286	229261	282286	419419	278290	252256	212230	156156	245245							
138 ,	433465	396400	184220	266298	237253	310314	411415	262298	224228	209215	156156	245251							
139 ,	445469	380400	192216	262286	233249	294302	411415	270286	228240	209215	156159	248251							
140 ,	413441	400404	192192	278294	237237	282294	411419	262310	240260	212224	159159	248248							
141 ,	417449	380384	184184	286298	237253	294294	403407	278298	240244	218230	147159	248251							
142 ,	409465	412416	000000	294294	237237	290302	407415	262286	228240	209221	156171	248251							
143 ,	429469	388404	192196	286294	233257	294374	391407	258270	196272	212212	156156	239254							
144 ,	445477	400420	180184	302302	245253	286298	403411	286322	196260	218221	156156	239245							
145 ,	437437	328376	180184	262290	249257	286290	407419	278326	000000	209224	156171	248251							
146 ,	425437	380400	184188	262278	237253	298306	391407	282290	000000	212218	156159	248251							
147 ,	401417	328380	184188	282306	253257	290298	407411	290298	200256	218224	156156	248251							
148 ,	409429	396428	216216	258262	233253	282286	411419	282310	200256	218221	156159	251254							
149 ,	413445	380396	184184	258290	237249	286294	411427	270298	212240	221224	159162	251254							
150 ,	437441	420436	184192	270306	237245	286290	411419	310310	244256	221221	159180	242254							
151 ,	433445	396404	176180	270294	241261	294294	407415	278290	000000	227227	156159	245248							
152 ,	413465	332412	180224	270270	245249	310310	407419	290298	244256	221227	156156	251251							
153 ,	465465	384408	180220	270286	237237	266298	407411	294294	200240	212224	147159	245248							
154 ,	409425	328404	180192	282286	233249	306306	407411	286326	244248	209209	150156	248251							
155 ,	433461	340348	184216	262290	237237	290290	411419	282286	236244	212221	156159	248251							
156 ,	437457	332404	216224	270290	237241	286290	411419	294330	196236	212221	156159	239245							
157 ,	409417	404412	180224	278310	249249	290306	403411	286294	240248	224224	147156	245245							
158 ,	429433	384388	184184	278298	241249	294298	407411	306310	236236	215218	150156	233245							
159 ,	409413	380396	180184	262270	253257	298390	411431	290322	248252	221221	159159	242248							
160 ,	429449	380424	184216	282290	249253	298306	411415	254270	236236	218221	156156	239248							
161 ,	429465	384404	192192	262282	237253	314330	407411	282286	236236	218218	156159	236251							
162 ,	413437	332400	180188	294298	249249	294302	411419	310314	236256	215221	150162	245251							
163 ,	421445	400400	192196	286290	249257	294294	415415	298318	200240	209233	156156	248248							
164 ,	433445	388392	192192	258266	237241	298298	419419	270282	256256	212233	150159	251254							
165 ,	417437	388444	192192	278282	241253	290306	411415	262306	240248	218218	156156	242254							
166 ,	421433	400404	184216	282290	237237	000000	411419	278278	196236	209218	156156	245245							
167 ,	413445	336392	184184	270298	241249	286330	407415	286334	000000	209224	156159	248248							
168 ,	433461	392396	184184	278286	237249	286290	411415	294294	240252	221224	147156	245248							
169 ,	425437	384420	192224	286286	237241	282294	411411	266278	252252	209221	147150	251251							
170 ,	425453	380400	192224	274278	237257	294390	407419	286314	196252	215233	156159	251251							
171 ,	413461	396424	192192	266294	241253	294302	411415	286322	244260	218227	156156	248251							
172 ,	457469	404420	200224	286294	241249	294294	411419	290306	228260	212227	156180	242251							
173 ,	425437	392416	184200	000000	245253	298302	415415	290298	248248	221224	156156	251251							
174 ,	429469	372400	192216	266278	241257	286290	411415	274318	228248	218221	147156	248251							
175 ,	409441	328396	176184	286290	241253	294310	403415	298302	248252	209236	156156	245251							
176 ,	417445	384396	184184	278294	249253	294306	411419	302306	228240	218218	156159	239251							
177 ,	425429	380428	184224	266282	237237	286302	407411	262278	216260	215221	156159	248251							
178 ,	433461	372400	184216	262290	237237	306310	411419	290310	224228	212218	156156	245251							
179 ,	409409	336392	180188	282294	237257	286286	415419	286286	236236	218230	156159	248251							
180 ,	421445	408428	184192	282286	249253	294310	411419	270306	000000	218224	147156	251254							
181 ,	445445	000000	184188	278278	249249	302314	407415	278278	248256	209221	156159	245245							
182 ,	409461	400400	188192	286298	237253	266282	411415	290330	252256	224224	150156	245251							
183 ,	409433	400448	184188	282286	237245	282294	411419	270306	212236	218221	156156	245251							
184 ,	409449	412416	192196	282290	249257	290330	411415	282306	212248	230233	156156	245251							
185 ,	425433	420424	180180	286290	249249	274302	407415	286314	220240	218221	159162	254254							
186 ,	433461	408420	196216	282286	249249	286310	407419	282290	228256	230233	156159	251251							
187 ,	445465	408408	188192	274290	241257	282298	407407	270338	260260	221230	156156	251260							
188 ,	433433	000000	184184	282290	249249	298306	415419	258306	228256	227233	156156	245251							
189 ,	425445	412416	000000	282302	237241	286286	411415	258286	256256	221221	156159	251254							
